# Supplementary material for: Alleviating effect of Lactobacillus rhamnosus SDSP202418 on exercise-induced fatigue in mice
Source: Front Microbiol. 2024 Sep 26;15:1420872. doi: 10.3389/fmicb.2024.1420872 (PMC11464290; doi:10.3389/fmicb.2024.1420872)
Supplement: Supplementary file 1 [file Data_Sheet_1.ZIP]

Archive with 9 entries (8 files):
- date/
- date/alpha_asv_table_shannon_SDSP8L_tukey.tar.gz
- date/data.xlsx
- date/flower_asv_table_SDSP8L_group.1.tar.gz
- date/heatm_asv_table_SDSP8L_20_phylum,genus,species_group.phylum.tar.gz
- date/lefse_asv_table_SDSP8L_ConLvsNorLvsVcLvsSDSP18L_2.5.tar.gz
- date/pca_asv_table_SDSP8L.tar.gz
- date/pcoa_asv_table_control.sdsp18l_unweighted_unifrac.tar.gz
- date/top_SDSP18L_SDSP8L_20_phylum,genus,species_group.phylum.tar.gz
