# Supplementary material for: Alleviating effect of Lactobacillus rhamnosus SDSP202418 on exercise-induced fatigue in mice
Source: Front Microbiol. 2024 Sep 26;15:1420872. doi: 10.3389/fmicb.2024.1420872 (PMC11464290; doi:10.3389/fmicb.2024.1420872)
Supplement: Supplementary file 1 [file Data_Sheet_1.ZIP › date/data.xlsx]

## Sheet: weight
								average	stdev
	2023-11-27	NOR	30.427	30.788	29.941	29.199	30.137	30.0984	0.595548
		CON	30.223	29.924	30.171	30.005	30.341	30.1328	0.167983
		Vc	29.717	29.94	29.767	30.465	30.408	30.0594	0.354621
		SDSP18	31.531	29.854	29.795	29.864	30.857	30.3802	0.780623
	2023-12-04	NOR	34.4	34.9	34.6	34.1	34.6	34.52	0.294958
		CON	33.3	33.8	33.8	33.8	34.1	33.76	0.288097
		Vc	34.72	34.72	35.18	35.02	35.24	34.976	0.247144
		SDSP18	34.26	35	35.15	35.38	36.62	35.282	0.857508
	2023-12-11	NOR	37.5	37.4	37.7	38.9	39.2	38.14	0.844393
		CON	38.3	37	37.7	36.3	38.8	37.62	0.998499
		Vc	39.5	39.2	41	38.2	37.9	39.16	1.22597
		SDSP18	39.6	38.5	39	40.6	41.2	39.78	1.11445
	2023-12-18	NOR	38.1	39.1	41	41.1	41.1	40.08	1.39714
		CON	39.7	38.4	38.5	39.1	40	39.14	0.709225
		Vc	41.6	40	41.3	38.6	43.3	40.96	1.7672
		SDSP18	41	40.4	42	42.1	42.9	41.68	0.983362
	2023-12-25	NOR	42	40.6	40.7	41.3	41.6	41.24	0.594138
		CON	41.5	41.6	41.7	39.6	40.8	41.04	0.879204
		Vc	41.2	42.2	42.7	42.7	41.9	42.14	0.626897
		SDSP18	42.8	42	39.3	43.3	40.5	41.58	1.65741

## Sheet: glucose
		OD determination	OD determination-blank	glucose content（mmol/L）
	normal	0.3157	0.259567	2.47766		normal	control	Vc	SDSP18
		0.2933	0.237167	2.26385		2.47766	1.57371	1.09358	0.971401
		0.3226	0.266467	2.54352		2.26385	1.26826	1.32553	1.39235
		0.3411	0.284967	2.72011		2.54352	1.37899	1.23294	1.17567
		0.3364	0.280267	2.67525		2.72011	1.40381	1.27781	0.938947
	control	0.221	0.164867	1.57371		2.67525	1.48399	1.08499	0.553314
		0.189	0.132867	1.26826	average	2.53608	1.42175	1.20297	1.00634
		0.2006	0.144467	1.37899	SD	0.180843	0.114756	0.108865	0.311719
		0.2032	0.147067	1.40381	significant	a	b	bc	c
		0.2116	0.155467	1.48399
	Vc	0.1707	0.114567	1.09358
		0.195	0.138867	1.32553
		0.1853	0.129167	1.23294
		0.19	0.133867	1.27781
		0.1698	0.113667	1.08499
	SDSP18	0.1579	0.101767	0.971401
		0.202	0.145867	1.39235
		0.1793	0.123167	1.17567
		0.1545	0.0983667	0.938947
		0.1141	0.0579667	0.553314
blank	1	2	3	average
blank group	0.0537	0.0521	0.0626	0.0561333	0.0561333
standard	1	2	3	average
standard OD	0.644	0.6528	0.6159	0.637567
			Standard OD-blank	0.581433	0.581433

## Sheet: time
		normal	control	Vc	SDSP18
	time (min)		24'38	76'47	101'12
			24'22	51'57	91'14
			35'09	47'01	92'26
			30'07	54'04	122'30
			37'51	77'57	85'05
	time (s)		1500	4620	6072
			1440	3120	5474
			2100	2820	5546
			1800	3240	7380
			2280	4680	5105
	average		1824	3696	5915.4
	SD		366.442	884.466	888.484
	significant		a	b	c

## Sheet: organ weight
																		heart	liver	kidney	spleen	muscle	testicle	heart	normal	control	Vc	SDSP18
	weight	Organ weight								Organ index					average	SD		0.453443	3.55723	1.25364	0.337051	1.90107	0.591659		0.453443	0.453216	0.524442	0.512266
normal	41.24	heart	0.187	0.191	0.176	0.198	0.172		heart	0.453443	0.463143	0.42677	0.480116	0.417071	0.448109	0.0232278		0.463143	3.516	1.27546	0.307953	1.95926	0.540737		0.463143	0.470273	0.533935	0.473785
		liver	1.467	1.45	1.482	1.506	1.43		liver	3.55723	3.516	3.5936	3.65179	3.46751	3.55723	0.063269		0.42677	3.5936	1.25364	0.334627	1.84772	0.591659		0.42677	0.4654	0.49122	0.517076
		kidney	0.517	0.526	0.517	0.524	0.522		kidney	1.25364	1.27546	1.25364	1.27061	1.26576	1.26382	0.00886308		0.480116	3.65179	1.27061	0.324927	1.57614	0.545587		0.480116	0.480019	0.538681	0.435305
		spleen	0.139	0.127	0.138	0.134	0.135		spleen	0.337051	0.307953	0.334627	0.324927	0.327352	0.326382	0.0102419		0.417071	3.46751	1.26576	0.327352	1.72648	0.586809		0.417071	0.482456	0.503085	0.47138
		muscle	0.784	0.808	0.762	0.65	0.712		muscle	1.90107	1.95926	1.84772	1.57614	1.72648	1.80213	0.13664	average	0.448109	3.55723	1.26382	0.326382	1.80213	0.57129	average	0.448109	0.470273	0.518272	0.481962
		testicle	0.244	0.223	0.244	0.225	0.242		testicle	0.591659	0.540737	0.591659	0.545587	0.586809	0.57129	0.0230856	SD	0.0232278	0.063269	0.00886308	0.0102419	0.13664	0.0230856	SD	0.0232278	0.0105651	0.0182339	0.0300231
																								signifcant	a	a	b	a
																								liver	normal	control	Vc	SDSP18
																									3.55723	4.18129	3.58567	3.96825
																									3.516	4.02047	3.7589	3.62674
control	41.04	heart	0.186	0.193	0.191	0.197	0.198		heart	0.453216	0.470273	0.4654	0.480019	0.482456	0.470273	0.0105651		heart	liver	kidney	spleen	muscle	testicle		3.5936	3.91326	3.63075	3.15055
		liver	1.716	1.65	1.606	1.711	1.669		liver	4.18129	4.02047	3.91326	4.1691	4.06676	4.07018	0.0992359		0.453216	4.18129	1.11842	0.253411	1.92739	0.618908		3.65179	4.1691	3.52159	3.92015
		kidney	0.459	0.489	0.546	0.496	0.476		kidney	1.11842	1.19152	1.33041	1.20858	1.15984	1.20175	0.0712802		0.470273	4.02047	1.19152	0.265595	1.84942	0.540936		3.46751	4.06676	3.56906	3.47523
		spleen	0.104	0.109	0.106	0.103	0.114		spleen	0.253411	0.265595	0.258285	0.250975	0.277778	0.261209	0.00967321		0.4654	3.91326	1.33041	0.258285	1.76901	0.560429	average	3.55723	4.07018	3.61319	3.62819
		muscle	0.791	0.759	0.726	0.787	0.79		muscle	1.92739	1.84942	1.76901	1.91764	1.92495	1.87768	0.0615001		0.480019	4.1691	1.20858	0.250975	1.91764	0.550682	SD	0.063269	0.0992359	0.0807895	0.300806
		testicle	0.254	0.222	0.23	0.226	0.234		testicle	0.618908	0.540936	0.560429	0.550682	0.570175	0.568226	0.0271509		0.482456	4.06676	1.15984	0.277778	1.92495	0.570175	signifcant	a	a	b	a
																	average	0.470273	4.07018	1.20175	0.261209	1.87768	0.568226	kidney
																	SD	0.0105651	0.0992359	0.0712802	0.00967321	0.0615001	0.0271509		1.25364	1.11842	1.57807	1.47186
																									1.27546	1.19152	1.54248	1.57287
																		heart	liver	kidney	spleen	muscle	testicle		1.25364	1.33041	1.23636	1.43819
Vc	42.14	heart	0.221	0.225	0.207	0.227	0.212		heart	0.524442	0.533935	0.49122	0.538681	0.503085	0.518272	0.0182339		0.524442	3.58567	1.57807	0.303749	1.91742	0.579022		1.27061	1.20858	1.41908	1.49591
		liver	1.511	1.584	1.53	1.484	1.504		liver	3.58567	3.7589	3.63075	3.52159	3.56906	3.61319	0.0807895		0.533935	3.7589	1.54248	0.246796	1.94352	0.550546		1.26576	1.15984	1.4523	1.65945
		kidney	0.665	0.65	0.521	0.598	0.612		kidney	1.57807	1.54248	1.23636	1.41908	1.4523	1.44566	0.119554		0.49122	3.63075	1.23636	0.284765	1.9103	0.633602		1.26382	1.20175	1.44566	1.52766
		spleen	0.128	0.104	0.12	0.12	0.115		spleen	0.303749	0.246796	0.284765	0.284765	0.2729	0.278595	0.0187215		0.538681	3.52159	1.41908	0.284765	2.1476	0.607499		0.00886308	0.0712802	0.119554	0.0794219
		muscle	0.808	0.819	0.805	0.905	0.897		muscle	1.91742	1.94352	1.9103	2.1476	2.12862	2.00949	0.105768		0.503085	3.56906	1.4523	0.2729	2.12862	0.519696
		testicle	0.244	0.232	0.267	0.256	0.219		testicle	0.579022	0.550546	0.633602	0.607499	0.519696	0.578073	0.0402886	average	0.518272	3.61319	1.44566	0.278595	2.00949	0.578073	spleen	normal	control	Vc	SDSP18
																	SD	0.0182339	0.0807895	0.119554	0.0187215	0.105768	0.0402886		0.337051	0.253411	0.303749	0.32227
																									0.307953	0.265595	0.246796	0.329485
																									0.334627	0.258285	0.284765	0.32708
																		heart	liver	kidney	spleen	muscle	testicle		0.324927	0.250975	0.284765	0.31746
SDSP18	41.58	heart	0.213	0.197	0.215	0.181	0.196		heart	0.512266	0.473785	0.517076	0.435305	0.47138	0.481962	0.0300231		0.512266	3.96825	1.47186	0.32227	2.68879	0.584416		0.327352	0.277778	0.2729	0.34151
		liver	1.65	1.508	1.31	1.63	1.445		liver	3.96825	3.62674	3.15055	3.92015	3.47523	3.62819	0.300806		0.473785	3.62674	1.57287	0.329485	2.71284	0.589226	average	0.326382	0.261209	0.278595	0.327561
		kidney	0.612	0.654	0.598	0.622	0.69		kidney	1.47186	1.57287	1.43819	1.49591	1.65945	1.52766	0.0794219		0.517076	3.15055	1.43819	0.32708	3.12891	0.594036	SD	0.0102419	0.00967321	0.0187215	0.00810596
		spleen	0.134	0.137	0.136	0.132	0.142		spleen	0.32227	0.329485	0.32708	0.31746	0.34151	0.327561	0.00810596		0.435305	3.92015	1.49591	0.31746	2.50842	0.572391	signifcant	b	a	a	b
		muscle	1.118	1.128	1.301	1.043	1.078		muscle	2.68879	2.71284	3.12891	2.50842	2.59259	2.72631	0.214024		0.47138	3.47523	1.65945	0.34151	2.59259	0.716691	muscle	normal	control	Vc	SDSP18
		testicle	0.243	0.245	0.247	0.238	0.298		testicle	0.584416	0.589226	0.594036	0.572391	0.716691	0.611352	0.0531587	average	0.481962	3.62819	1.52766	0.327561	2.72631	0.611352		1.90107	1.92739	1.91742	2.68879
																	SD	0.0300231	0.300806	0.0794219	0.00810596	0.214024	0.0531587		1.95926	1.84942	1.94352	2.71284
																									1.84772	1.76901	1.9103	3.12891
																									1.57614	1.91764	2.1476	2.50842
																									1.72648	1.92495	2.12862	2.59259
																								average	1.80213	1.87768	2.00949	2.72631
																								SD	0.13664	0.0615001	0.105768	0.214024
																								signifcant	a	a	a	b
																								testicle	normal	control	Vc	SDSP18
																									0.591659	0.618908	0.579022	0.584416
																									0.540737	0.540936	0.550546	0.589226
																									0.591659	0.560429	0.633602	0.594036
																									0.545587	0.550682	0.607499	0.572391
																									0.586809	0.570175	0.519696	0.716691
																								average	0.57129	0.568226	0.578073	0.611352
																								SD	0.0230856	0.0271509	0.0402886	0.0531587
																								signifcant	a	a	a	a

## Sheet: LA
blank	1	2	3	average
OD
	0.0651	0.0702	0.0621	0.0658
	0.0552	0.0652	0.0652	0.0618667
	0.0634	0.0582	0.0576	0.0597333
stand	S0	S1	S2	S3	S4	S5
	0	225	450	900	1800	3600
	0.0984	0.3078	0.5491	1.0295	1.7124	2.7247
	0.0769	0.3056	0.5848	1.0594	1.6599	2.6496
	0.0926	0.3107	0.6145	1.0623	1.702	2.4883
ave	0.0893	0.308033	0.5828	1.0504	1.69143	2.62087
SD	0.0111234	0.00255799	0.0327458	0.0181579	0.0277993	0.120791
	OD	concentration
	0.0893	0
	0.308033	225
	0.5828	450
	1.0504	900
	1.69143	1800
	2.62087	3600
	normal	control	Vc	SDSP18
Determine OD	1.0794	1.0841	1.1122	1.4132
	1.0501	1.0873	1.2119	1.3163
	1.0674	1.0537	1.0963	1.3896
	1.0398	1.0895	1.1097	1.3811
	1.0566	1.0638	1.1189	1.2955
LA	normal	control	Vc	SDSP18
	949.695	955.475	990.321	1394.8
	913.977	959.418	1117.97	1258.35
	935.001	918.337	970.543	1361.02
	901.55	962.133	987.201	1348.94
	921.854	930.611	998.703	1229.84
average	924.416	945.195	1012.95	1318.59
SD	16.6702	17.4868	53.3029	63.2997
significant

## Sheet: BUN
blank	1	2	3	average
blank OD	0.0719	0.0606	0.0586	0.0637
standard	1	2	3	average
standard OD	1.2074	1.1936	0.971	1.124
				1.0603
				1.0603
Determine OD	normal	control	Vc	SDSP18
	0.2379	0.5849	0.3914	0.39
	0.3457	0.5828	0.4544	0.2743
	0.3559	0.5694	0.4107	0.4724
	0.3741	0.5374	0.3842	0.2487
	0.2841	0.5676	0.3743	0.3053
contrast OD	normal	control	Vc	SDSP18
	0.061	0.1402	0.1384	0.0834
	0.1718	0.1199	0.1369	0.0758
	0.1355	0.1385	0.1225	0.0928
	0.1959	0.1115	0.09	0.0717
	0.1115	0.1387	0.0839	0.0841
Determine OD-contrast	normal	control	Vc	SDSP18			4.17099
	0.1769	0.4447	0.253	0.3066			4.10025
	0.1739	0.4629	0.3175	0.1985			5.19664
	0.2204	0.4309	0.2882	0.3796			4.20164
	0.1782	0.4259	0.2942	0.177			4.0696
	0.1726	0.4289	0.2904	0.2212			10.4852
BUN content	normal	control	Vc	SDSP18			10.9144
	4.17099	10.4852	5.96529	7.22909			10.1599
	4.10025	10.9144	7.48609	4.68028			10.042
	5.19664	10.1599	6.79525	8.9503			10.1127
	4.20164	10.042	6.93672	4.17335			5.96529
	4.0696	10.1127	6.84712	5.21551			7.48609
average	4.34783	10.3428	6.80609	6.0497			6.79525
stede	0.477449	0.361899	0.545023	1.99351			6.93672
significant	a	c	b	b			6.84712
							7.22909
							4.68028
							8.9503
							4.17335
							5.21551

## Sheet: UA
				average
blank	0.0347	0.0366	0.0385	0.0366	0.0366
standard	0.1307	0.1361	0.1385	0.1351
			atandard OD-blank OD	0.0985
				0.0985
Determine OD	normal	control	Vc	SDSP18
	0.0567	0.0782	0.0518	0.0532
	0.0662	0.0782	0.0537	0.0528
	0.06	0.0692	0.0528	0.057
	0.0655	0.0752	0.0543	0.0577
	0.0635	0.0736	0.0541	0.0555
DetermineOD-blank OD	normal	control	Vc	SDSP18
	0.0207	0.0422	0.0158	0.0172
	0.0302	0.0422	0.0177	0.0168
	0.024	0.0332	0.0168	0.021
	0.0295	0.0392	0.0183	0.0217
	0.0275	0.0376	0.0181	0.0195
UA（μmol/L)	normal	control	Vc	SDSP18
	84.0609	171.371	64.1624	69.8477
	122.64	171.371	71.8782	68.2234
	97.4619	134.822	68.2234	85.2792
	119.797	159.188	74.3147	88.1218
	111.675	152.69	73.5025	79.1878
average	107.127	157.888	70.4162	78.132
stede	16.1811	15.2011	4.20653	8.92755
significant	b	a	c	c
	107.127	157.888	70.4162	78.132

## Sheet: LDH
blank	1	2	3	average
blank OD		0.0737	0.0783	0.076
standard	1	2	3	average
standard OD	0.0806	0.0904	0.077	0.0826667
standard-blank	0.00666667
Determine OD	normal	control	Vc	SDSP18
	0.3639	0.4199	0.3343	0.251
	0.359	0.4032	0.3164	0.2403
	0.3864	0.3938	0.3117	0.2779
	0.3828	0.4048	0.3426	0.294
	0.4044	0.4168	0.3975	0.2267
	normal	control	Vc	SDSP18
contrast OD	0.1742	0.1395	0.1402	0.0964
	0.1168	0.1219	0.115	0.097
	0.1394	0.1218	0.1279	0.1065		28313.4
	0.1458	0.1282	0.1166	0.0962		36149.3
	0.1601	0.1413	0.1579	0.1		36865.7
Determine OD-contrast	normal	control	Vc	SDSP18		35373.1
	0.1897	0.2804	0.1941	0.1546		36462.7
	0.2422	0.2813	0.2014	0.1433		41850.7
	0.247	0.272	0.1838	0.1714		41985.1
	0.237	0.2766	0.226	0.1978		40597
	0.2443	0.2755	0.2396	0.1267		41283.6
LDH(μmol/ml)	normal	control	Vc	SDSP18		41119.4
	28313.4	41850.7	28970.1	23074.6		28970.1
	36149.3	41985.1	30059.7	21388.1		30059.7
	36865.7	40597	27432.8	25582.1		27432.8
	35373.1	41283.6	33731.3	29522.4		33731.3
	36462.7	41119.4	35761.2	18910.4		35761.2
average	34632.8	41367.2	31191	23695.5		23074.6
stede	3574.78	565.059	3452.38	4065.66		21388.1
significant	b	c	b	a		25582.1
						29522.4
						18910.4

## Sheet: TP
Determine OD	normal	control	Vc	SDSP18			blank	1	2	3	average
	0.8696	0.854	0.8382	0.8316			blank OD	0.1976	0.2055	0.2001	0.201067
	0.8532	0.8333	0.8436	0.8312			standard	1	2	3	average
	0.8595	0.8482	0.8433	0.8354			standard OD	0.2582	0.2875	0.2987	0.281467
	0.8646	0.8437	0.8326	0.8424
	0.844	0.8404	0.8457	0.8274						Determine-blank	0.0804
Determine OD-blank	normal	control	Vc	SDSP18
	0.6685	0.6529	0.6371	0.6305
	0.6521	0.6322	0.6425	0.6301
	0.6584	0.6471	0.6422	0.6343
	0.6635	0.6426	0.6315	0.6413
	0.6429	0.6393	0.6446	0.6263
TP content(g/L)	normal	control	Vc	SDSP18
	4.35689	4.25522	4.15224	4.10923
	4.25	4.12031	4.18744	4.10662
	4.29106	4.21742	4.18548	4.134
	4.3243	4.18809	4.11575	4.17962
	4.19004	4.16658	4.20112	4.08186
average	4.28246	4.18952	4.16841	4.12226
stede	0.0651128	0.0510222	0.0344912	0.0369946
significant

## Sheet: ALB
				average
blank	0.1097	0.1017	0.1103	0.107233
standard concentration 22g/L	0.3693	0.129	0.1269	0.2084
standard OD-blank OD	0.101167
Determine OD	normal	control	Vc	SDSP18
	0.4925	0.4831	0.4998	0.5227
	0.5105	0.4925	0.4811	0.5388
	0.4982	0.4932	0.5081	0.4697
	0.4383	0.4759	0.5056	0.4862
	0.49	0.4766	0.4896	0.4428
	normal	control	Vc	SDSP18
Determine OD-blank OD	0.3853	0.3759	0.3926	0.4155
	0.4033	0.3853	0.3739	0.4316
	0.391	0.386	0.4009	0.3625
	0.3311	0.3687	0.3984	0.379
	0.3828	0.3694	0.3824	0.3356
ALB content g/L	normal	control	Vc	SDSP18
	83.7609	81.7174	85.3478	90.3261
	87.6739	83.7609	81.2826	93.8261
	85	83.913	87.1522	78.8043
	71.9783	80.1522	86.6087	82.3913
	83.2174	80.3043	83.1304	72.9565
average	82.3261	81.9696	84.7043	83.6609
stede	6.03489	1.81144	2.46059	8.47846
significant

[truncated: 18 more sheets: AST, ALT, t-aoc, CAT, GSH, liver SOD CUZN, liver SODMn, liver CAT, MyHc1, SIRT1, PGC, M-SODcuzn, M-SODMn, M-CAT, MyHc2a, MyHc2b, MyHc2x, ASV-qiime2]
